# Supplementary material for: hist2RNA: An Efficient Deep Learning Architecture to Predict Gene Expression from Breast Cancer Histopathology Images
Source: Cancers (Basel). 2023 Apr 30;15(9):2569. doi: 10.3390/cancers15092569 (PMC10177559; doi:10.3390/cancers15092569)
Supplement: Supplementary file 1 [file cancers-15-02569-s001.zip]

Archive with 1 entries (1 files):
- cancers-2364982-supplementary.xlsx
